# Supplementary material for: First record of Thecturota tenuissima Casey from Canada (Coleoptera, Staphylinidae, Aleocharinae)
Source: Zookeys. 2017 Sep 25;(702):19–25. doi: 10.3897/zookeys.702.19963 (PMC5673942; doi:10.3897/zookeys.702.19963)
Supplement: XML Treatment for Thecturota [file zookeys.702.19963-treatment1.xml]

<!DOCTYPE tp:taxon-treatment
  PUBLIC "-//TaxonX//DTD Taxonomic Treatment Publishing DTD v0 20100105//EN" "tax-treatment-NSO.dtd">
<tp:taxon-treatment xmlns:tp="http://www.plazi.org/taxpub"><tp:treatment-meta><kwd-group><label>Taxon classification</label><kwd><named-content xmlns:xlink="http://www.w3.org/1999/xlink" content-type="kingdom">Animalia</named-content></kwd><kwd><named-content xmlns:xlink="http://www.w3.org/1999/xlink" content-type="order">Coleoptera</named-content></kwd><kwd><named-content xmlns:xlink="http://www.w3.org/1999/xlink" content-type="family">Staphylinidae</named-content></kwd></kwd-group><mixed-citation publication-type="journal"><person-group><name><surname>Klimaszewski</surname><given-names>Jan</given-names></name><name><surname>Struyve</surname><given-names>Tim</given-names></name><name><surname>Bourdon</surname><given-names>Caroline</given-names></name><name><surname>Dorval</surname><given-names>Julie-Anne</given-names></name></person-group><article-title>First record of <italic><tp:taxon-name><tp:taxon-name-part taxon-name-part-type="genus" reg="Thecturota">Thecturota</tp:taxon-name-part> <tp:taxon-name-part taxon-name-part-type="species" reg="tenuissima">tenuissima</tp:taxon-name-part></tp:taxon-name></italic> Casey from Canada (<tp:taxon-name><tp:taxon-name-part taxon-name-part-type="order">Coleoptera</tp:taxon-name-part></tp:taxon-name>, <tp:taxon-name><tp:taxon-name-part taxon-name-part-type="family">Staphylinidae</tp:taxon-name-part></tp:taxon-name>, <tp:taxon-name><tp:taxon-name-part taxon-name-part-type="subfamily">Aleocharinae</tp:taxon-name-part></tp:taxon-name>)</article-title><source>Zookeys</source><day>25</day><month>9</month><year>2017</year><volume>2017</volume><issue>702</issue><fpage>19</fpage><lpage>25</lpage><pub-id pub-id-type="doi">10.3897/zookeys.702.19963</pub-id></mixed-citation></tp:treatment-meta><tp:nomenclature><label>Genus</label><tp:taxon-name>
            <tp:taxon-name-part taxon-name-part-type="genus" reg="Thecturota">Thecturota</tp:taxon-name-part>
          </tp:taxon-name><tp:taxon-authority>Casey, 1893</tp:taxon-authority><xref ref-type="fig" rid="F1">Figs 1–8</xref><xref ref-type="fig" rid="F2">, 9–15</xref><tp:nomenclature-citation-list><tp:nomenclature-citation><tp:taxon-name>
            
          </tp:taxon-name><comment><xref ref-type="bibr" rid="B2">Casey 1893</xref>, <xref ref-type="bibr" rid="B3">1911</xref>, <xref ref-type="bibr" rid="B7">Seevers 1978</xref>, Ashe 2001 </comment></tp:nomenclature-citation></tp:nomenclature-citation-list></tp:nomenclature><tp:treatment-sec sec-type="diagnosis" id="SECID0EYGAC"><title>Diagnosis.</title><p>Body slender, narrow, linear, small, length 1.0–1.7 mm; pubescence on pronotum and elytra directed laterad; head subquadrate with angular posterior tempora, as long and at least as wide as pronotum; eyes shorter than length of temples; antennomeres V-X strongly transverse and slightly incrassate apically, pronotum small, subquadrate or 1.2 times as wide as long, broadest subapically, pubescence directed anteriad and laterad from midline of disc; elytra short, at suture about as long as pronotum or slightly longer; abdomen subparallel. Male tergite VIII truncate apically; tubus of median lobe of aedeagus simple in form, its venter arcuate; internal sac structures inconspicuous; spermatheca small, capsule subspherical with small or without apical invagination, stem very short.</p></tp:treatment-sec><tp:treatment-sec sec-type="Key to Canadian species of Thecturota" id="SECID0EJOKL"><title>Key to Canadian species of <italic><tp:taxon-name><tp:taxon-name-part taxon-name-part-type="genus" reg="Thecturota">Thecturota</tp:taxon-name-part></tp:taxon-name></italic></title><table-wrap content-type="key" position="anchor" orientation="portrait"><table id="TID0ESEAC" rules="all"><tbody><tr><td rowspan="1" colspan="1">1</td><td rowspan="1" colspan="1">Male tergite VIII nearly two times as wide as long (Fig. <xref ref-type="fig" rid="F1">4</xref>); male sternite VIII about one fourth wider than long (Fig. <xref ref-type="fig" rid="F1">5</xref>); spermatheca with capsule pitcher-shaped with narrow apical invagination (Fig. <xref ref-type="fig" rid="F1">8</xref>)</td><td rowspan="1" colspan="1">
                      <bold><italic><tp:taxon-name><tp:taxon-name-part taxon-name-part-type="genus" reg="Thecturota">Thecturota</tp:taxon-name-part> <tp:taxon-name-part taxon-name-part-type="species" reg="capito">capito</tp:taxon-name-part></tp:taxon-name></italic> Casey</bold>
                    </td></tr><tr><td rowspan="1" colspan="1">–</td><td rowspan="1" colspan="1">Male tergite VIII nearly as wide as long (Fig. <xref ref-type="fig" rid="F2">11</xref>); male sternite VIII about as wide as long (Fig. <xref ref-type="fig" rid="F2">12</xref>; spermatheca with capsule subspherical lacking apical invagination (Fig. <xref ref-type="fig" rid="F2">15</xref>)</td><td rowspan="1" colspan="1">
                      <bold><italic><tp:taxon-name><tp:taxon-name-part taxon-name-part-type="genus" reg="Thecturota">Thecturota</tp:taxon-name-part> <tp:taxon-name-part taxon-name-part-type="species" reg="tenuissima">tenuissima</tp:taxon-name-part></tp:taxon-name></italic> Casey</bold>
                    </td></tr></tbody></table></table-wrap></tp:treatment-sec><tp:treatment-sec><!--Section generated to contain objects referenced in tp:taxon-treatment.--><fig id="F1" position="float" orientation="portrait"><label>Figures 1–8.</label><caption><p>
                <italic><tp:taxon-name><tp:taxon-name-part taxon-name-part-type="genus" reg="Thecturota">Thecturota</tp:taxon-name-part> <tp:taxon-name-part taxon-name-part-type="species" reg="capito">capito</tp:taxon-name-part></tp:taxon-name></italic> Casey: <bold>1</bold> habitus in dorsal view <bold>2</bold> median lobe of aedeagus in lateral view <bold>3</bold> median lobe of aedeagus in dorsal view <bold>4</bold> male tergite VIII <bold>5</bold> male sternite VIII <bold>6</bold> female tergite VIII <bold>7</bold> female sternite VIII <bold>8</bold> spermatheca. Scale bars: 1 mm for habitus; 0.2 mm for remaining structures.</p></caption><graphic xmlns:xlink="http://www.w3.org/1999/xlink" xlink:href="zookeys-702-019-g001.jpg" position="float" orientation="portrait" xlink:type="simple" id="oo_157653.jpg"/></fig><fig id="F2" position="float" orientation="portrait"><label>Figures 9–16.</label><caption><p>
                <italic><tp:taxon-name><tp:taxon-name-part taxon-name-part-type="genus" reg="Thecturota">Thecturota</tp:taxon-name-part> <tp:taxon-name-part taxon-name-part-type="species" reg="tenuissima">tenuissima</tp:taxon-name-part></tp:taxon-name></italic> Casey: <bold>9</bold> habitus in dorsal view <bold>10</bold> median lobe of aedeagus in lateral and dorsal view <bold>11</bold> male tergite VIII <bold>12</bold> male sternite VIII <bold>13</bold> female tergite VIII <bold>14</bold> female sternite VIII <bold>15</bold> spermatheca. Scale bars: 1 mm for habitus; 0.2 mm for remaining structures.</p></caption><graphic xmlns:xlink="http://www.w3.org/1999/xlink" xlink:href="zookeys-702-019-g002.jpg" position="float" orientation="portrait" xlink:type="simple" id="oo_157654.jpg"/></fig></tp:treatment-sec><ref-list><ref id="B2"><mixed-citation xmlns:xlink="http://www.w3.org/1999/xlink" xlink:type="simple">
          <person-group><name name-style="western"><surname>Casey</surname><given-names>TL</given-names></name></person-group> (<year>1893</year>) Coleopterological notices. V. Annals of the New York Academy of Sciences 7(6/12): 281–606, pl. 1. [separate publ. In 1893].</mixed-citation></ref><ref id="B3"><mixed-citation xmlns:xlink="http://www.w3.org/1999/xlink" xlink:type="simple">
          <person-group><name name-style="western"><surname>Casey</surname><given-names>TL</given-names></name></person-group> (<year>1911</year>) New American species of <tp:taxon-name><tp:taxon-name-part taxon-name-part-type="subfamily">Aleocharinae</tp:taxon-name-part></tp:taxon-name> and <tp:taxon-name><tp:taxon-name-part taxon-name-part-type="subfamily">Myllaeninae</tp:taxon-name-part></tp:taxon-name>, pp. 1–245. In: Memoirs on the <tp:taxon-name><tp:taxon-name-part taxon-name-part-type="order">Coleoptera</tp:taxon-name-part></tp:taxon-name>, Vol. 2. New Era Printing Co., Lancaster, Pennsylvania.</mixed-citation></ref><ref id="B7"><mixed-citation xmlns:xlink="http://www.w3.org/1999/xlink" xlink:type="simple">
          <person-group><name name-style="western"><surname>Seevers</surname><given-names>CH</given-names></name></person-group> (<year>1978</year>) A generic and tribal revision of the North American <tp:taxon-name><tp:taxon-name-part taxon-name-part-type="subfamily">Aleocharinae</tp:taxon-name-part></tp:taxon-name> (<tp:taxon-name><tp:taxon-name-part taxon-name-part-type="order">Coleoptera</tp:taxon-name-part></tp:taxon-name>: <tp:taxon-name><tp:taxon-name-part taxon-name-part-type="family">Staphylinidae</tp:taxon-name-part></tp:taxon-name>) [with additions and annotations by Lee H. Herman]. Fieldiana: Zoology 71: i–vi, 1–289.</mixed-citation></ref></ref-list></tp:taxon-treatment>
