# Supplementary material for: First record of Thecturota tenuissima Casey from Canada (Coleoptera, Staphylinidae, Aleocharinae)
Source: Zookeys. 2017 Sep 25;(702):19–25. doi: 10.3897/zookeys.702.19963 (PMC5673942; doi:10.3897/zookeys.702.19963)
Supplement: XML Treatment for Thecturota capito [file zookeys.702.19963-treatment2.xml]

<!DOCTYPE tp:taxon-treatment
  PUBLIC "-//TaxonX//DTD Taxonomic Treatment Publishing DTD v0 20100105//EN" "tax-treatment-NSO.dtd">
<tp:taxon-treatment xmlns:tp="http://www.plazi.org/taxpub"><tp:treatment-meta><kwd-group><label>Taxon classification</label><kwd><named-content xmlns:xlink="http://www.w3.org/1999/xlink" content-type="kingdom">Animalia</named-content></kwd><kwd><named-content xmlns:xlink="http://www.w3.org/1999/xlink" content-type="order">Coleoptera</named-content></kwd><kwd><named-content xmlns:xlink="http://www.w3.org/1999/xlink" content-type="family">Staphylinidae</named-content></kwd></kwd-group><mixed-citation publication-type="journal"><person-group><name><surname>Klimaszewski</surname><given-names>Jan</given-names></name><name><surname>Struyve</surname><given-names>Tim</given-names></name><name><surname>Bourdon</surname><given-names>Caroline</given-names></name><name><surname>Dorval</surname><given-names>Julie-Anne</given-names></name></person-group><article-title>First record of <italic><tp:taxon-name><tp:taxon-name-part taxon-name-part-type="genus" reg="Thecturota">Thecturota</tp:taxon-name-part> <tp:taxon-name-part taxon-name-part-type="species" reg="tenuissima">tenuissima</tp:taxon-name-part></tp:taxon-name></italic> Casey from Canada (<tp:taxon-name><tp:taxon-name-part taxon-name-part-type="order">Coleoptera</tp:taxon-name-part></tp:taxon-name>, <tp:taxon-name><tp:taxon-name-part taxon-name-part-type="family">Staphylinidae</tp:taxon-name-part></tp:taxon-name>, <tp:taxon-name><tp:taxon-name-part taxon-name-part-type="subfamily">Aleocharinae</tp:taxon-name-part></tp:taxon-name>)</article-title><source>Zookeys</source><day>25</day><month>9</month><year>2017</year><volume>2017</volume><issue>702</issue><fpage>19</fpage><lpage>25</lpage><pub-id pub-id-type="doi">10.3897/zookeys.702.19963</pub-id></mixed-citation></tp:treatment-meta><tp:nomenclature><label>1.</label><tp:taxon-name>
            <tp:taxon-name-part taxon-name-part-type="genus" reg="Thecturota">Thecturota</tp:taxon-name-part>
            <tp:taxon-name-part taxon-name-part-type="species" reg="capito">capito</tp:taxon-name-part>
          </tp:taxon-name><tp:taxon-authority>Casey</tp:taxon-authority><xref ref-type="fig" rid="F1">Figs 1–8</xref><tp:nomenclature-citation-list><tp:nomenclature-citation><tp:taxon-name>
                <tp:taxon-name-part taxon-name-part-type="genus" reg="Thecturota">Thecturota</tp:taxon-name-part> <tp:taxon-name-part taxon-name-part-type="species" reg="capito">capito</tp:taxon-name-part></tp:taxon-name><comment>Casey, 1893: 358. <xref ref-type="bibr" rid="B3">Casey 1911</xref>, <xref ref-type="bibr" rid="B5">Fenyes 1920</xref>, <xref ref-type="bibr" rid="B6">Moore and Legner 1975</xref>, <xref ref-type="bibr" rid="B7">Seevers 1978</xref>, <xref ref-type="bibr" rid="B1">Brunke et al. 2012</xref> (as <tp:taxon-name><tp:taxon-name-part taxon-name-part-type="genus" reg="Thecturota">T.</tp:taxon-name-part> <tp:taxon-name-part taxon-name-part-type="species" reg="pusio">pusio</tp:taxon-name-part></tp:taxon-name> (Casey)).</comment></tp:nomenclature-citation><tp:nomenclature-citation><tp:taxon-name>
                <tp:taxon-name-part taxon-name-part-type="genus" reg="Oligurota">Oligurota</tp:taxon-name-part> <tp:taxon-name-part taxon-name-part-type="species" reg="pusio">pusio</tp:taxon-name-part></tp:taxon-name><comment>Casey, 1893: 362. <xref ref-type="bibr" rid="B1">Brunke et al. 2012</xref>. Synonymized by <xref ref-type="bibr" rid="B5">Fenyes 1920</xref>.</comment></tp:nomenclature-citation><tp:nomenclature-citation><tp:taxon-name>
                <tp:taxon-name-part taxon-name-part-type="genus" reg="Thecturota">Thecturota</tp:taxon-name-part> <tp:taxon-name-part taxon-name-part-type="species" reg="exigua">exigua</tp:taxon-name-part></tp:taxon-name><comment>Casey, 1894: 360. Synonymized by <xref ref-type="bibr" rid="B5">Fenyes 1920</xref>.</comment></tp:nomenclature-citation><tp:nomenclature-citation><tp:taxon-name>
                <tp:taxon-name-part taxon-name-part-type="genus" reg="Thecturota">Thecturota</tp:taxon-name-part> <tp:taxon-name-part taxon-name-part-type="species" reg="histrio">histrio</tp:taxon-name-part></tp:taxon-name><comment>Casey, 1911: 210. Synonymized by <xref ref-type="bibr" rid="B5">Fenyes 1920</xref>.</comment></tp:nomenclature-citation><tp:nomenclature-citation><tp:taxon-name>
                <tp:taxon-name-part taxon-name-part-type="genus" reg="Thecturota">Thecturota</tp:taxon-name-part> <tp:taxon-name-part taxon-name-part-type="species" reg="laticeps">laticeps</tp:taxon-name-part></tp:taxon-name><comment>Casey, 1911: 208. Synonymized by <xref ref-type="bibr" rid="B5">Fenyes 1920</xref>.</comment></tp:nomenclature-citation></tp:nomenclature-citation-list></tp:nomenclature><tp:treatment-sec sec-type="diagnosis" id="SECID0E1OAC"><title>Diagnosis.</title><p>Body length 1.2–1.6 mm; body narrowly subparallel, linear, color variable: reddish brown with head and abdomen dark brown to piceous, or body piceous with reddish brown elytra, and yellowish-red legs, basal antennomeres and tip of abdomen; integument finely punctate; head subquadrate, larger than pronotum, with postocular area longer than diameter of eye, hind angles angular and rounded; antennomeres IV-X transverse and VI-X strongly transverse and about 3 times wider than long; pronotum broadest in apical third, narrow at base, pubescence directed laterad from midline of disc; elytra subparallel, at suture about as long as pronotum; abdomen subparallel, slightly broadening posterad. MALE: tergite VIII nearly two times as wide as long (Fig. <xref ref-type="fig" rid="F1">4</xref>); sternite VIII about one fourth wider than long (Fig. <xref ref-type="fig" rid="F1">5</xref>); median lobe of aedeagus with narrowly oval bulbus and subparallel tubus in dorsal view (Fig. <xref ref-type="fig" rid="F1">3</xref>); in lateral view tubus broadly arcuate ventrally, with apex narrow and rounded (Fig. <xref ref-type="fig" rid="F1">2</xref>). FEMALE: tergite VIII nearly two times as wide as long (Fig. <xref ref-type="fig" rid="F1">6</xref>); sternite VIII rounded apically (Fig. <xref ref-type="fig" rid="F1">7</xref>); spermatheca with large pitcher-shaped capsule and narrow apical invagination, stem very short (Fig. <xref ref-type="fig" rid="F1">8</xref>).</p><fig id="F1" position="float" orientation="portrait"><label>Figures 1–8.</label><caption><p>
                <italic><tp:taxon-name><tp:taxon-name-part taxon-name-part-type="genus" reg="Thecturota">Thecturota</tp:taxon-name-part> <tp:taxon-name-part taxon-name-part-type="species" reg="capito">capito</tp:taxon-name-part></tp:taxon-name></italic> Casey: <bold>1</bold> habitus in dorsal view <bold>2</bold> median lobe of aedeagus in lateral view <bold>3</bold> median lobe of aedeagus in dorsal view <bold>4</bold> male tergite VIII <bold>5</bold> male sternite VIII <bold>6</bold> female tergite VIII <bold>7</bold> female sternite VIII <bold>8</bold> spermatheca. Scale bars: 1 mm for habitus; 0.2 mm for remaining structures.</p></caption><graphic xmlns:xlink="http://www.w3.org/1999/xlink" xlink:href="zookeys-702-019-g001.jpg" position="float" orientation="portrait" xlink:type="simple" id="oo_157653.jpg"/></fig></tp:treatment-sec><tp:treatment-sec sec-type="distribution" id="SECID0EFBAE"><title>Distribution.</title><p>
            <bold>Origin</bold>: Nearctic. <bold>Canada</bold>: <bold>ON</bold>. <bold>USA</bold>: IA, IN, TX, VA.</p></tp:treatment-sec><tp:treatment-sec sec-type="Collection and habitat data" id="SECID0ETBAE"><title>Collection and habitat data.</title><p>
            <bold>Habitat</bold>: oak savanna from leaf, log, and grass litter. <bold>Collecting period</bold>: X. <bold>Collecting method</bold>: Berlese extraction of leaf, log, and grass litter. Live adults of this species were extremely slow-moving and the use of a Berlese funnel likely facilitated the capture of this minute beetle.</p></tp:treatment-sec><tp:treatment-sec sec-type="comments" id="SECID0E6BAE"><title>Comments.</title><p>
            <italic><tp:taxon-name><tp:taxon-name-part taxon-name-part-type="genus" reg="Thecturota">Thecturota</tp:taxon-name-part> <tp:taxon-name-part taxon-name-part-type="species" reg="capito">capito</tp:taxon-name-part></tp:taxon-name></italic> Casey was recorded from Canada (ON) for the first time under a synonymic name <italic><tp:taxon-name><tp:taxon-name-part taxon-name-part-type="genus" reg="Thecturota">T.</tp:taxon-name-part> <tp:taxon-name-part taxon-name-part-type="species" reg="pusio">pusio</tp:taxon-name-part></tp:taxon-name></italic> (Casey) by <xref ref-type="bibr" rid="B1">Brunke et al. (2012)</xref>. <xref ref-type="bibr" rid="B5">Fenyes (1920)</xref> and <xref ref-type="bibr" rid="B6">Moore and Legner (1975)</xref> listed <italic><tp:taxon-name><tp:taxon-name-part taxon-name-part-type="genus" reg="Thecturota">T.</tp:taxon-name-part> <tp:taxon-name-part taxon-name-part-type="species" reg="pusio">pusio</tp:taxon-name-part></tp:taxon-name></italic>, originally named as <italic><tp:taxon-name><tp:taxon-name-part taxon-name-part-type="genus" reg="Oligurota">Oligurota</tp:taxon-name-part> <tp:taxon-name-part taxon-name-part-type="species" reg="pusio">pusio</tp:taxon-name-part></tp:taxon-name></italic> <xref ref-type="bibr" rid="B2">Casey 1893</xref>: 362, as a synonym of <italic><tp:taxon-name><tp:taxon-name-part taxon-name-part-type="genus" reg="Thecturota">T.</tp:taxon-name-part> <tp:taxon-name-part taxon-name-part-type="species" reg="capito">capito</tp:taxon-name-part></tp:taxon-name></italic> <xref ref-type="bibr" rid="B2">Casey 1893</xref>: 358. We overlooked this fact in <xref ref-type="bibr" rid="B1">Brunke et al. 2012</xref>, and now it is corrected. In the original description, Casey also mentioned specimens from AZ (Tucson).</p></tp:treatment-sec><ref-list><ref id="B3"><mixed-citation xmlns:xlink="http://www.w3.org/1999/xlink" xlink:type="simple">
          <person-group><name name-style="western"><surname>Casey</surname><given-names>TL</given-names></name></person-group> (<year>1911</year>) New American species of <tp:taxon-name><tp:taxon-name-part taxon-name-part-type="subfamily">Aleocharinae</tp:taxon-name-part></tp:taxon-name> and <tp:taxon-name><tp:taxon-name-part taxon-name-part-type="subfamily">Myllaeninae</tp:taxon-name-part></tp:taxon-name>, pp. 1–245. In: Memoirs on the <tp:taxon-name><tp:taxon-name-part taxon-name-part-type="order">Coleoptera</tp:taxon-name-part></tp:taxon-name>, Vol. 2. New Era Printing Co., Lancaster, Pennsylvania.</mixed-citation></ref><ref id="B5"><mixed-citation xmlns:xlink="http://www.w3.org/1999/xlink" xlink:type="simple">
          <person-group><name name-style="western"><surname>Fenyes</surname><given-names>A</given-names></name></person-group> (<year>1920</year>) <tp:taxon-name><tp:taxon-name-part taxon-name-part-type="order">Coleoptera</tp:taxon-name-part></tp:taxon-name>. Fam. <tp:taxon-name><tp:taxon-name-part taxon-name-part-type="family">Staphylinidae</tp:taxon-name-part></tp:taxon-name>. Subfam. <tp:taxon-name><tp:taxon-name-part taxon-name-part-type="subfamily">Aleocharinae</tp:taxon-name-part></tp:taxon-name>, 111–414. In: Wytsman, P. (ed.). Genera insectorum. Fascicule 173b. L. Desmet-Verteneuil, Brussels.</mixed-citation></ref><ref id="B6"><mixed-citation xmlns:xlink="http://www.w3.org/1999/xlink" xlink:type="simple">
          <person-group><name name-style="western"><surname>Moore</surname><given-names>I</given-names></name><name name-style="western"><surname>Legner</surname><given-names>EF</given-names></name></person-group> (<year>1975</year>) <article-title>A catalogue of the <tp:taxon-name><tp:taxon-name-part taxon-name-part-type="family">Staphylinidae</tp:taxon-name-part></tp:taxon-name> of America north of Mexico (<tp:taxon-name><tp:taxon-name-part taxon-name-part-type="order">Coleoptera</tp:taxon-name-part></tp:taxon-name>). University of California, Division of Agricultural Science, Special Publication No.</article-title> <volume>3015</volume>: <fpage>1</fpage>–<lpage>514</lpage>.</mixed-citation></ref><ref id="B7"><mixed-citation xmlns:xlink="http://www.w3.org/1999/xlink" xlink:type="simple">
          <person-group><name name-style="western"><surname>Seevers</surname><given-names>CH</given-names></name></person-group> (<year>1978</year>) A generic and tribal revision of the North American <tp:taxon-name><tp:taxon-name-part taxon-name-part-type="subfamily">Aleocharinae</tp:taxon-name-part></tp:taxon-name> (<tp:taxon-name><tp:taxon-name-part taxon-name-part-type="order">Coleoptera</tp:taxon-name-part></tp:taxon-name>: <tp:taxon-name><tp:taxon-name-part taxon-name-part-type="family">Staphylinidae</tp:taxon-name-part></tp:taxon-name>) [with additions and annotations by Lee H. Herman]. Fieldiana: Zoology 71: i–vi, 1–289.</mixed-citation></ref><ref id="B1"><mixed-citation xmlns:xlink="http://www.w3.org/1999/xlink" xlink:type="simple">
          <person-group><name name-style="western"><surname>Brunke</surname><given-names>A</given-names></name><name name-style="western"><surname>Klimaszewski</surname><given-names>J</given-names></name><name name-style="western"><surname>Dorval</surname><given-names>J-A</given-names></name><name name-style="western"><surname>Bourdon</surname><given-names>C</given-names></name><name name-style="western"><surname>Paiero</surname><given-names>SM and Marshall SA</given-names></name></person-group> (<year>2012</year>) <article-title>New species and distributional records of <tp:taxon-name><tp:taxon-name-part taxon-name-part-type="subfamily">Aleocharinae</tp:taxon-name-part></tp:taxon-name> (<tp:taxon-name><tp:taxon-name-part taxon-name-part-type="order">Coleoptera</tp:taxon-name-part></tp:taxon-name>, <tp:taxon-name><tp:taxon-name-part taxon-name-part-type="family">Staphylinidae</tp:taxon-name-part></tp:taxon-name>) from Ontario, Canada, with a checklist of recorded species.</article-title> <source>Zookeys</source> <volume>186</volume>: <fpage>119</fpage>–<lpage>206</lpage>.</mixed-citation></ref><ref id="B2"><mixed-citation xmlns:xlink="http://www.w3.org/1999/xlink" xlink:type="simple">
          <person-group><name name-style="western"><surname>Casey</surname><given-names>TL</given-names></name></person-group> (<year>1893</year>) Coleopterological notices. V. Annals of the New York Academy of Sciences 7(6/12): 281–606, pl. 1. [separate publ. In 1893].</mixed-citation></ref></ref-list></tp:taxon-treatment>
