# Supplementary material for: First record of Thecturota tenuissima Casey from Canada (Coleoptera, Staphylinidae, Aleocharinae)
Source: Zookeys. 2017 Sep 25;(702):19–25. doi: 10.3897/zookeys.702.19963 (PMC5673942; doi:10.3897/zookeys.702.19963)
Supplement: XML Treatment for Thecturota tenuissima [file zookeys.702.19963-treatment3.xml]

<!DOCTYPE tp:taxon-treatment
  PUBLIC "-//TaxonX//DTD Taxonomic Treatment Publishing DTD v0 20100105//EN" "tax-treatment-NSO.dtd">
<tp:taxon-treatment xmlns:tp="http://www.plazi.org/taxpub"><tp:treatment-meta><kwd-group><label>Taxon classification</label><kwd><named-content xmlns:xlink="http://www.w3.org/1999/xlink" content-type="kingdom">Animalia</named-content></kwd><kwd><named-content xmlns:xlink="http://www.w3.org/1999/xlink" content-type="order">Coleoptera</named-content></kwd><kwd><named-content xmlns:xlink="http://www.w3.org/1999/xlink" content-type="family">Staphylinidae</named-content></kwd></kwd-group><mixed-citation publication-type="journal"><person-group><name><surname>Klimaszewski</surname><given-names>Jan</given-names></name><name><surname>Struyve</surname><given-names>Tim</given-names></name><name><surname>Bourdon</surname><given-names>Caroline</given-names></name><name><surname>Dorval</surname><given-names>Julie-Anne</given-names></name></person-group><article-title>First record of <italic><tp:taxon-name><tp:taxon-name-part taxon-name-part-type="genus" reg="Thecturota">Thecturota</tp:taxon-name-part> <tp:taxon-name-part taxon-name-part-type="species" reg="tenuissima">tenuissima</tp:taxon-name-part></tp:taxon-name></italic> Casey from Canada (<tp:taxon-name><tp:taxon-name-part taxon-name-part-type="order">Coleoptera</tp:taxon-name-part></tp:taxon-name>, <tp:taxon-name><tp:taxon-name-part taxon-name-part-type="family">Staphylinidae</tp:taxon-name-part></tp:taxon-name>, <tp:taxon-name><tp:taxon-name-part taxon-name-part-type="subfamily">Aleocharinae</tp:taxon-name-part></tp:taxon-name>)</article-title><source>Zookeys</source><day>25</day><month>9</month><year>2017</year><volume>2017</volume><issue>702</issue><fpage>19</fpage><lpage>25</lpage><pub-id pub-id-type="doi">10.3897/zookeys.702.19963</pub-id></mixed-citation></tp:treatment-meta><tp:nomenclature><label>2.</label><tp:taxon-name>
            <tp:taxon-name-part taxon-name-part-type="genus" reg="Thecturota">Thecturota</tp:taxon-name-part>
            <tp:taxon-name-part taxon-name-part-type="species" reg="tenuissima">tenuissima</tp:taxon-name-part>
          </tp:taxon-name><tp:taxon-authority>Casey</tp:taxon-authority><xref ref-type="fig" rid="F2">Figs 9–15</xref><tp:nomenclature-citation-list><tp:nomenclature-citation><tp:taxon-name>
                <tp:taxon-name-part taxon-name-part-type="genus" reg="Thecturota">Thecturota</tp:taxon-name-part> <tp:taxon-name-part taxon-name-part-type="species" reg="tenuissima">tenuissima</tp:taxon-name-part></tp:taxon-name><comment>Casey, 1893: 358. <xref ref-type="bibr" rid="B4">Fenyes 1918</xref>, <xref ref-type="bibr" rid="B5">1920</xref>, <xref ref-type="bibr" rid="B6">Moore and Legner 1975</xref>, <xref ref-type="bibr" rid="B7">Seevers 1978</xref>, Sikes 2004.</comment></tp:nomenclature-citation></tp:nomenclature-citation-list></tp:nomenclature><tp:treatment-sec sec-type="diagnosis" id="SECID0E3GAE"><title>Diagnosis.</title><p>Body length 1.5–1.7 mm; body narrowly subparallel, linear, yellowish brown with head, most of antennae, and apical part of abdomen dark brown to piceous, or body light brown with darker head and posterior abdomen or pronotum and elytra brown and remainder of the body dark brown to almost black; integument finely punctate; head subquadrate, larger than pronotum, with postocular area longer than diameter of eye, hind angles angular and rounded; antennomeres IV-X transverse and VI-X strongly transverse and about 2 times wider than long; pronotum broadest in apical third, narrow at base, pubescence directed laterad from midline of disc; elytra subparallel, at suture slightly longer than pronotum; abdomen subparallel, slightly broadening posterad. MALE: tergite VIII nearly as wide as long (Fig. <xref ref-type="fig" rid="F2">11</xref>); sternite VIII about as wide as long (Fig. <xref ref-type="fig" rid="F2">12</xref>); median lobe of aedeagus with tubus arcuate ventrally and narrow at apex in lateral view (Fig. <xref ref-type="fig" rid="F2">10</xref>). FEMALE: tergite VIII subquadrate (Fig. <xref ref-type="fig" rid="F2">13</xref>); sternite VIII rounded apically and in some specimens slightly emarginate medially (Fig. <xref ref-type="fig" rid="F2">14</xref>); spermatheca with subspherical capsule and without apical invagination, stem very short and sinuate (Fig. <xref ref-type="fig" rid="F2">15</xref>).</p><fig id="F2" position="float" orientation="portrait"><label>Figures 9–16.</label><caption><p>
                <italic><tp:taxon-name><tp:taxon-name-part taxon-name-part-type="genus" reg="Thecturota">Thecturota</tp:taxon-name-part> <tp:taxon-name-part taxon-name-part-type="species" reg="tenuissima">tenuissima</tp:taxon-name-part></tp:taxon-name></italic> Casey: <bold>9</bold> habitus in dorsal view <bold>10</bold> median lobe of aedeagus in lateral and dorsal view <bold>11</bold> male tergite VIII <bold>12</bold> male sternite VIII <bold>13</bold> female tergite VIII <bold>14</bold> female sternite VIII <bold>15</bold> spermatheca. Scale bars: 1 mm for habitus; 0.2 mm for remaining structures.</p></caption><graphic xmlns:xlink="http://www.w3.org/1999/xlink" xlink:href="zookeys-702-019-g002.jpg" position="float" orientation="portrait" xlink:type="simple" id="oo_157654.jpg"/></fig></tp:treatment-sec><tp:treatment-sec sec-type="distribution" id="SECID0EAJAE"><title>Distribution.</title><p>
            <bold>Origin</bold>: Nearctic. <bold>Canada</bold>: <bold>ON</bold>, <bold>QC</bold>. <bold>USA</bold>: RI.</p></tp:treatment-sec><tp:treatment-sec sec-type="Collection and habitat data" id="SECID0EQJAE"><title>Collection and habitat data.</title><p>
            <bold>Habitat</bold>: unspecified forests. <bold>Collecting period</bold>: VII. <bold>Collecting method</bold>: car netting.</p></tp:treatment-sec><tp:treatment-sec sec-type="New locality data" id="SECID0E3JAE"><title>New locality data.</title><p>CANADA, <bold>Quebec</bold>: Oka, ~ <named-content xmlns:xlink="http://www.w3.org/1999/xlink" content-type="dwc:verbatimCoordinates" xlink:type="simple"><named-content content-type="geo-json" specific-use="{&#34;type&#34;:&#34;Point&#34;,&#34;coordinates&#34;:[-74.010000,45.490000]}" id="NCID0EHKAE" xlink:type="simple">45.49°N, 74.01°W</named-content></named-content>, 12.VII.2016, car netting, Tim Struyve (<named-content xmlns:xlink="http://www.w3.org/1999/xlink" content-type="dwc:institutional_code" xlink:type="simple">LFC</named-content>, <abbrev xmlns:xlink="http://www.w3.org/1999/xlink" xlink:title="Tim Struyve collection, Mechelen, Belgium" id="ABBRID0ERKAE" xlink:type="simple">TSC</abbrev>) 1 male, 15 females; Saint-Joseph-du-Lac, ~ <named-content xmlns:xlink="http://www.w3.org/1999/xlink" content-type="dwc:verbatimCoordinates" xlink:type="simple"><named-content content-type="geo-json" specific-use="{&#34;type&#34;:&#34;Point&#34;,&#34;coordinates&#34;:[-74.020000,45.530000]}" id="NCID0EYKAE" xlink:type="simple">45.53°N, 74.02°W</named-content></named-content>, 11.VII.2016, car netting, Tim Struyve (<named-content xmlns:xlink="http://www.w3.org/1999/xlink" content-type="dwc:institutional_code" xlink:type="simple">LFC</named-content>, <abbrev xmlns:xlink="http://www.w3.org/1999/xlink" xlink:title="Tim Struyve collection, Mechelen, Belgium" id="ABBRID0ECLAE" xlink:type="simple">TSC</abbrev>) 4 males, 1 female; Port Rowan, ~ <named-content xmlns:xlink="http://www.w3.org/1999/xlink" content-type="dwc:verbatimCoordinates" xlink:type="simple"><named-content content-type="geo-json" specific-use="{&#34;type&#34;:&#34;Point&#34;,&#34;coordinates&#34;:[-80.530000,42.620000]}" id="NCID0EJLAE" xlink:type="simple">42.62°N, 80.53°W</named-content></named-content>, car netting, Tim Struyve (<named-content xmlns:xlink="http://www.w3.org/1999/xlink" content-type="dwc:institutional_code" xlink:type="simple">LFC</named-content>, <abbrev xmlns:xlink="http://www.w3.org/1999/xlink" xlink:title="Tim Struyve collection, Mechelen, Belgium" id="ABBRID0ETLAE" xlink:type="simple">TSC</abbrev>) 2 females. <bold>Ontario</bold>: Algonquin Provincial Park near Petawawa, ~ <named-content xmlns:xlink="http://www.w3.org/1999/xlink" content-type="dwc:verbatimCoordinates" xlink:type="simple"><named-content content-type="geo-json" specific-use="{&#34;type&#34;:&#34;Point&#34;,&#34;coordinates&#34;:[-77.330000,45.870000]}" id="NCID0E3LAE" xlink:type="simple">45.87°N, 77.33°W</named-content></named-content>, car netting, Tim Struyve (<named-content xmlns:xlink="http://www.w3.org/1999/xlink" content-type="dwc:institutional_code" xlink:type="simple">LFC</named-content>, <abbrev xmlns:xlink="http://www.w3.org/1999/xlink" xlink:title="Tim Struyve collection, Mechelen, Belgium" id="ABBRID0EGMAE" xlink:type="simple">TSC</abbrev>) 1 male, 1 female.</p><!--PageBreak--><!--PageBreak--></tp:treatment-sec><ref-list><ref id="B4"><mixed-citation xmlns:xlink="http://www.w3.org/1999/xlink" xlink:type="simple">
          <person-group><name name-style="western"><surname>Fenyes</surname><given-names>A</given-names></name></person-group> (<year>1918</year>) <tp:taxon-name><tp:taxon-name-part taxon-name-part-type="order">Coleoptera</tp:taxon-name-part></tp:taxon-name>. Family <tp:taxon-name><tp:taxon-name-part taxon-name-part-type="family">Staphylinidae</tp:taxon-name-part></tp:taxon-name>. Subfamily <tp:taxon-name><tp:taxon-name-part taxon-name-part-type="subfamily">Aleocharinae</tp:taxon-name-part></tp:taxon-name>, 1–110. In: Wytsman, P. (ed.): Genera Insectorum Vol. XXVII, Fascicule 173A. M. Nijhoff, Den Haag.</mixed-citation></ref><ref id="B5"><mixed-citation xmlns:xlink="http://www.w3.org/1999/xlink" xlink:type="simple">
          <person-group><name name-style="western"><surname>Fenyes</surname><given-names>A</given-names></name></person-group> (<year>1920</year>) <tp:taxon-name><tp:taxon-name-part taxon-name-part-type="order">Coleoptera</tp:taxon-name-part></tp:taxon-name>. Fam. <tp:taxon-name><tp:taxon-name-part taxon-name-part-type="family">Staphylinidae</tp:taxon-name-part></tp:taxon-name>. Subfam. <tp:taxon-name><tp:taxon-name-part taxon-name-part-type="subfamily">Aleocharinae</tp:taxon-name-part></tp:taxon-name>, 111–414. In: Wytsman, P. (ed.). Genera insectorum. Fascicule 173b. L. Desmet-Verteneuil, Brussels.</mixed-citation></ref><ref id="B6"><mixed-citation xmlns:xlink="http://www.w3.org/1999/xlink" xlink:type="simple">
          <person-group><name name-style="western"><surname>Moore</surname><given-names>I</given-names></name><name name-style="western"><surname>Legner</surname><given-names>EF</given-names></name></person-group> (<year>1975</year>) <article-title>A catalogue of the <tp:taxon-name><tp:taxon-name-part taxon-name-part-type="family">Staphylinidae</tp:taxon-name-part></tp:taxon-name> of America north of Mexico (<tp:taxon-name><tp:taxon-name-part taxon-name-part-type="order">Coleoptera</tp:taxon-name-part></tp:taxon-name>). University of California, Division of Agricultural Science, Special Publication No.</article-title> <volume>3015</volume>: <fpage>1</fpage>–<lpage>514</lpage>.</mixed-citation></ref><ref id="B7"><mixed-citation xmlns:xlink="http://www.w3.org/1999/xlink" xlink:type="simple">
          <person-group><name name-style="western"><surname>Seevers</surname><given-names>CH</given-names></name></person-group> (<year>1978</year>) A generic and tribal revision of the North American <tp:taxon-name><tp:taxon-name-part taxon-name-part-type="subfamily">Aleocharinae</tp:taxon-name-part></tp:taxon-name> (<tp:taxon-name><tp:taxon-name-part taxon-name-part-type="order">Coleoptera</tp:taxon-name-part></tp:taxon-name>: <tp:taxon-name><tp:taxon-name-part taxon-name-part-type="family">Staphylinidae</tp:taxon-name-part></tp:taxon-name>) [with additions and annotations by Lee H. Herman]. Fieldiana: Zoology 71: i–vi, 1–289.</mixed-citation></ref></ref-list></tp:taxon-treatment>
